# Supplementary material for: Alien Plants of Kyrgyzstan: The First Complete Inventory, Distributions and Main Patterns
Source: Plants (Basel). 2024 Jan 18;13(2):286. doi: 10.3390/plants13020286 (PMC10821502; doi:10.3390/plants13020286)
Supplement: Supplementary file 1 [file plants-13-00286-s001.zip]

Archive with 1 entries (1 files):
- plants-2826747-supplementary.xlsx
