# Supplementary material for: Alien Plants of Kyrgyzstan: The First Complete Inventory, Distributions and Main Patterns
Source: Plants (Basel). 2024 Jan 18;13(2):286. doi: 10.3390/plants13020286 (PMC10821502; doi:10.3390/plants13020286)
Supplement: Supplementary file 1 [file plants-13-00286-s001.zip › plants-2826747-supplementary.xlsx]

## Sheet: Sheet1
taxonID	scientificName	genus	specificEpithet	scientificNameAuthorship	taxonRank	life cycle	naturalisation	weed	noxious	association	natural habitats	impact	period	WT	NT	ET	Alay	native area	native zone	cult. ornamental	cult. edible	cult. technical	cult. medicinal	cult. fodder	ruderal	roadsides	Kingdom	Phylum	Class	Order	Family	taxonomicStatus	habitat	establishmentMeans	occurrenceStatus	IsInvasive	Introduced_before (year)	Introduced_after (year)	Introduction_type	Pathway_class	Pathway_subclass	Impact_mechanism	Impact_outcome_class	Impact_outcome_subclass	Verification	Reference_code
327388-2	Amaranthus albus L.	Amaranthus	albus	L.	species	annual	naturalised	yes	yes	vegetables	yes	MN	Russian		yes			America	temperate						yes		Plantae	Tracheophyta	Magnoliopsida	Caryophyllales	Amaranthaceae	accepted	Terrestrial	Alien	Present	Null										Lazkov & Sultanova 2014
10615-2	Amaranthus blitoides S.Watson	Amaranthus	blitoides	S.Watson	species	annual	naturalised	yes	yes	vegetables	yes	MN	Russian	yes	yes		yes	America	temperate						yes	yes	Plantae	Tracheophyta	Magnoliopsida	Caryophyllales	Amaranthaceae	accepted	Terrestrial	Alien	Present	Null										Lazkov & Sultanova 2014
316346-2	Amaranthus lividus L.	Amaranthus	lividus	L.	species	annual	casual				no		Russian	yes	yes			cultivation	temperate	yes							Plantae	Tracheophyta	Magnoliopsida	Caryophyllales	Amaranthaceae	accepted	Terrestrial	Alien	Present	Null										Lazkov & Sultanova 2014
316347-2	Amaranthus caudatus L.	Amaranthus	caudatus	L.	species	annual	casual				no		Russian		yes			America	tropical	yes							Plantae	Tracheophyta	Magnoliopsida	Caryophyllales	Amaranthaceae	accepted	Terrestrial	Alien	Present	Null										Lazkov & Sultanova 2014
10631-2	Amaranthus cruentus L.	Amaranthus	cruentus	L.	species	annual	casual				no		Russian	yes				America	tropical	yes							Plantae	Tracheophyta	Magnoliopsida	Caryophyllales	Amaranthaceae	accepted	Terrestrial	Alien	Present	Null										Lazkov & Sultanova 2014
10698-2	Amaranthus retroflexus L.	Amaranthus	retroflexus	L.	species	annual	naturalised	yes	yes	vegetables	yes	MN	Russian	yes	yes	yes	yes	America	temperate						yes	yes	Plantae	Tracheophyta	Magnoliopsida	Caryophyllales	Amaranthaceae	accepted	Terrestrial	Alien	Present	Null										Lazkov & Sultanova 2014
164012-1	Atriplex oblongifolia Waldst. & Kit.	Atriplex	oblongifolia	Waldst. & Kit.	species	annual	naturalised				no		Russian		yes			CE Europe Caucasus Kazakhstan	temperate						yes		Plantae	Tracheophyta	Magnoliopsida	Caryophyllales	Amaranthaceae	accepted	Terrestrial	Alien	Present	Null										Lazkov & Sultanova 2014
77121007-1	Chenopodiastrum murale (L.) S.Fuentes, Uotila & Borsch	Chenopodiastrum	murale	(L.) S.Fuentes, Uotila & Borsch	species	annual	naturalised				no		Russian	yes				Mediterranean+	temperate						yes		Plantae	Tracheophyta	Magnoliopsida	Caryophyllales	Amaranthaceae	accepted	Terrestrial	Alien	Present	Null										Lazkov & Sultanova 2014
165311-1	Chenopodium vulvaria L.	Chenopodium	vulvaria	L.	species	annual	naturalised				yes	MC	Russian	yes	yes		yes	Mediterranean+	temperate						yes		Plantae	Tracheophyta	Magnoliopsida	Caryophyllales	Amaranthaceae	accepted	Terrestrial	Alien	Present	Null										Lazkov & Sultanova 2014
527645-1	Allium atroviolaceum Boiss.	Allium	atroviolaceum	Boiss.	species	perennial	casual	yes		grain	no		Russian				yes	Mediterranean+	temperate								Plantae	Tracheophyta	Liliopsida	Asparagales	Amaryllidaceae	accepted	Terrestrial	Alien	Present	Null										Taxonomic corrections and new records in vascular plants of Kyrgyzstan, 5
837912-1	Anthriscus caucalis M.Bieb.	Anthriscus	caucalis	M.Bieb.	species	annual	naturalised				no		independence		yes			Mediterranean+	temperate							yes	Plantae	Tracheophyta	Magnoliopsida	Apiales	Apiaceae	accepted	Terrestrial	Alien	Present	Null										Lazkov & Sultanova 2014
838067-1	Apium graveolens L.	Apium	graveolens	L.	species	annual	casual				no		Islamic	yes	yes		yes	Mediterranean+	temperate		yes						Plantae	Tracheophyta	Magnoliopsida	Apiales	Apiaceae	accepted	Terrestrial	Alien	Present	Null										Lazkov & Sultanova 2014
839978-1	Caucalis platycarpos L.	Caucalis	platycarpos	L.	species	annual	naturalised				yes	MC	Russian	yes			yes	Mediterranean+	temperate						yes		Plantae	Tracheophyta	Magnoliopsida	Apiales	Apiaceae	accepted	Terrestrial	Alien	Present	Null										Lazkov & Sultanova 2014
840155-1	Chaerophyllum bulbosum L.	Chaerophyllum	bulbosum	L.	species	annual	casual				no		independence		yes			Mediterranean+	temperate						yes		Plantae	Tracheophyta	Magnoliopsida	Apiales	Apiaceae	accepted	Terrestrial	Alien	Present	Null										Lazkov & Sultanova 2014
840275-1	Chaerophyllum temulum L.	Chaerophyllum	temulum	L.	species	annual	casual				no		independence		yes			Mediterranean+	temperate						yes		Plantae	Tracheophyta	Magnoliopsida	Apiales	Apiaceae	accepted	Terrestrial	Alien	Present	Null										Lazkov & Sultanova 2014
845768-1	Pastinaca sativa L.	Pastinaca	sativa	L.	species	monocarpic perennial	casual				no		Russian		yes			Mediterranean+	temperate		yes						Plantae	Tracheophyta	Magnoliopsida	Apiales	Apiaceae	accepted	Terrestrial	Alien	Present	Null										Lazkov & Sultanova 2014
846658-1	Pimpinella anisum L.	Pimpinella	anisum	L.	species	annual	casual				no		Islamic	yes	yes		yes	Asia Minor	temperate		yes						Plantae	Tracheophyta	Magnoliopsida	Apiales	Apiaceae	accepted	Terrestrial	Alien	Present	Null										Manual of vascular plants of Central Asia
319076-2	Asclepias syriaca L.	Asclepias	syriaca	L.	species	perennial	casual				no		Russian		yes			America	temperate			yes					Plantae	Tracheophyta	Magnoliopsida	Gentianales	Apocynaceae	accepted	Terrestrial	Alien	Present	Null										Lazkov & Sultanova 2014
536335-1	Hemerocallis fulva (L.) L.	Hemerocallis	fulva	(L.) L.	species	perennial	casual				no		Islamic	yes			yes	E Asia	temperate	yes	yes						Plantae	Tracheophyta	Liliopsida	Asparagales	Asphodelaceae	accepted	Terrestrial	Alien	Present	Null										The first checklist of alien vascular plants of Kyrgyzstan, with new records and critical evaluation of earlier data. Contribution 2
176058-1	Ambrosia artemisiifolia L.	Ambrosia	artemisiifolia	L.	species	annual	naturalised				no		Russian		yes		yes	America	temperate							yes	Plantae	Tracheophyta	Magnoliopsida	Asterales	Asteraceae	accepted	Terrestrial	Alien	Present	Null										Lazkov & Sultanova 2014
177582-1	Anthemis ruthenica M.Bieb.	Anthemis	ruthenica	M.Bieb.	species	annual	naturalised				no		Russian	yes	yes		yes	Mediterranean+	temperate						yes		Plantae	Tracheophyta	Magnoliopsida	Asterales	Asteraceae	accepted	Terrestrial	Alien	Present	Null										Lazkov & Sultanova 2014
198407-1	Cota tinctoria (L.) J.Gay	Cota	tinctoria	(L.) J.Gay	species	perennial	casual				no		Russian		yes			Mediterranean+	temperate	yes							Plantae	Tracheophyta	Magnoliopsida	Asterales	Asteraceae	accepted	Terrestrial	Alien	Present	Null										Lazkov & Sultanova 2014
184409-1	Bellis perennis L.	Bellis	perennis	L.	species	perennial	casual				no		Russian	yes	yes		yes	C Europe-Mediterranean+	temperate	yes							Plantae	Tracheophyta	Magnoliopsida	Asterales	Asteraceae	accepted	Terrestrial	Alien	Present	Null										Lazkov & Sultanova 2014
315743-2	Bidens frondosa L.	Bidens	frondosa	L.	species	annual	naturalised				no		independence	yes	yes		yes	America	temperate						yes	yes	Plantae	Tracheophyta	Magnoliopsida	Asterales	Asteraceae	accepted	Terrestrial	Alien	Present	Null										Lazkov & Sultanova 2014, The first checklist of alien vascular plants of Kyrgyzstan, with new records and critical evaluation of earlier data. Contribution 2
188363-1	Carduus acanthoides L.	Carduus	acanthoides	L.	species	monocarpic perennial	naturalised				no		independence	yes	yes			Eurasia	temperate							yes	Plantae	Tracheophyta	Magnoliopsida	Asterales	Asteraceae	accepted	Terrestrial	Alien	Present	Null										Lazkov & Sultanova 2014
188383-1	Carduus albidus Lam.	Carduus	albidus	Lam.	species	monocarpic perennial	naturalised				yes	MN	Russian	yes	yes			Mediterranean+	temperate							yes	Plantae	Tracheophyta	Magnoliopsida	Asterales	Asteraceae	accepted	Terrestrial	Alien	Present	Null										Lazkov & Sultanova 2014
191626-1	Centaurea solstitialis L.	Centaurea	solstitialis	L.	species	perennial	naturalised				yes	MN	Russian	yes				Mediterranean+	temperate							yes	Plantae	Tracheophyta	Magnoliopsida	Asterales	Asteraceae	accepted	Terrestrial	Alien	Present	Null										Lazkov & Sultanova 2014
198219-1	Coreopsis tinctoria Nutt.	Coreopsis	tinctoria	Nutt.	species	annual	casual				no		Russian	yes				America	temperate	yes						yes	Plantae	Tracheophyta	Magnoliopsida	Asterales	Asteraceae	accepted	Terrestrial	Alien	Present	Null										The first checklist of alien vascular plants of Kyrgyzstan, with new records and critical evaluation of earlier data. Contribution 1
190310-1	Centaurea cyanus L.	Centaurea	cyanus	L.	species	annual	casual	yes		grain	no		pre-historic		yes			Mediterranean+	temperate	yes							Plantae	Tracheophyta	Magnoliopsida	Asterales	Asteraceae	accepted	Terrestrial	Alien	Present	Null										Lazkov & Sultanova 2014
200848-1	Cyclachaena xanthiifolia (Nutt.) Fresen.	Cyclachaena	xanthiifolia	(Nutt.) Fresen.	species	annual	casual				no		independence		yes			America	temperate							yes	Plantae	Tracheophyta	Magnoliopsida	Asterales	Asteraceae	accepted	Terrestrial	Alien	Present	Null										Lazkov & Sultanova 2014
77216525-1	Erigeron annuus (L.) Desf.	Erigeron	annuus	(L.) Desf.	species	monocarpic perennial	naturalised				yes	MO	independence	yes				America	temperate							yes	Plantae	Tracheophyta	Magnoliopsida	Asterales	Asteraceae	accepted	Terrestrial	Alien	Present	Invasive										Lazkov & Sultanova 2014; The first checklist of alien vascular plants of Kyrgyzstan, with new records and critical evaluation of earlier data. Contribution 1
203653-1	Erigeron canadensis L.	Erigeron	canadensis	L.	species	annual	naturalised	yes	yes	grain	yes	MO	Russian	yes	yes	yes	yes	America	temperate						yes	yes	Plantae	Tracheophyta	Magnoliopsida	Asterales	Asteraceae	accepted	Terrestrial	Alien	Present	Invasive										Lazkov & Sultanova 2014
77216014-1	Erigeron lilacinus (Sennikov & Kurtto) Sennikov	Erigeron	lilacinus	(Sennikov & Kurtto) Sennikov	species	monocarpic perennial	casual	yes		ornamentals	no		independence		yes			America	temperate								Plantae	Tracheophyta	Magnoliopsida	Asterales	Asteraceae	accepted	Terrestrial	Alien	Present	Null										The first checklist of alien vascular plants of Kyrgyzstan, with new records and critical evaluation of earlier data. Contribution 1
208554-1	Galinsoga parviflora Cav.	Galinsoga	parviflora	Cav.	species	annual	casual	yes	yes	ornamentals	no		Russian	yes	yes			America	tropical								Plantae	Tracheophyta	Magnoliopsida	Asterales	Asteraceae	accepted	Terrestrial	Alien	Present	Null										Lazkov & Sultanova 2014
208557-1	Galinsoga quadriradiata Ruiz & Pav.	Galinsoga	quadriradiata	Ruiz & Pav.	species	annual	casual	yes		ornamentals	no		Russian	yes	yes			America	tropical								Plantae	Tracheophyta	Magnoliopsida	Asterales	Asteraceae	accepted	Terrestrial	Alien	Present	Null										Lazkov & Sultanova 2014
228732-1	Lapsana communis L.	Lapsana	communis	L.	species	annual	casual				no		Russian		yes			Mediterranean+	temperate						yes		Plantae	Tracheophyta	Magnoliopsida	Asterales	Asteraceae	accepted	Terrestrial	Alien	Present	Null										Lazkov & Sultanova 2014
30296198-2	Leucanthemum vulgare Lam.	Leucanthemum	vulgare	Lam.	species	perennial	casual				no		Russian	yes	yes			C Europe-Mediterranean+	temperate	yes							Plantae	Tracheophyta	Magnoliopsida	Asterales	Asteraceae	accepted	Terrestrial	Alien	Present	Null										Lazkov & Sultanova 2014
154715-2	Matricaria chamomilla L.	Matricaria	chamomilla	L.	species	annual	casual				no		Russian		yes			Mediterranean+	temperate				yes		yes		Plantae	Tracheophyta	Magnoliopsida	Asterales	Asteraceae	accepted	Terrestrial	Alien	Present	Null										Lazkov & Sultanova 2014
154716-2	Matricaria discoidea DC.	Matricaria	discoidea	DC.	species	annual	casual				no		Russian	yes	yes		yes	America	temperate						yes	yes	Plantae	Tracheophyta	Magnoliopsida	Asterales	Asteraceae	accepted	Terrestrial	Alien	Present	Null										Lazkov & Sultanova 2014
238000-1	Pilosella aurantiaca (L.) F.W.Schultz & Sch.Bip.	Pilosella	aurantiaca	(L.) F.W.Schultz & Sch.Bip.	species	perennial	naturalised				yes	MO	Russian		yes			C Europe	temperate	yes							Plantae	Tracheophyta	Magnoliopsida	Asterales	Asteraceae	accepted	Terrestrial	Alien	Present	Invasive										Lazkov & Sultanova 2014
252277-1	Tanacetum coccineum (Willd.) Grierson	Tanacetum	coccineum	(Willd.) Grierson	species	perennial	casual				no		Russian		yes			Asia Minor-Caucasus-Iran	temperate	yes							Plantae	Tracheophyta	Magnoliopsida	Asterales	Asteraceae	accepted	Terrestrial	Alien	Present	Null										Lazkov & Sultanova 2014
223740-2	Rudbeckia hirta L.	Rudbeckia	hirta	L.	species	perennial	casual				no		Russian	yes				America	temperate	yes							Plantae	Tracheophyta	Magnoliopsida	Asterales	Asteraceae	accepted	Terrestrial	Alien	Present	Null										Lazkov & Sultanova 2014
248251-1	Senecio vulgaris L.	Senecio	vulgaris	L.	species	annual	casual	yes		vegetables	no		Russian		yes			Europe-Mediterranean+	temperate						yes		Plantae	Tracheophyta	Magnoliopsida	Asterales	Asteraceae	accepted	Terrestrial	Alien	Present	Null										Lazkov & Sultanova 2014
249084-1	Sigesbeckia orientalis L.	Sigesbeckia	orientalis	L.	species	annual	casual	yes		ornamentals	no		Russian	yes	yes			Africa-Asia-Australia	tropical								Plantae	Tracheophyta	Magnoliopsida	Asterales	Asteraceae	accepted	Terrestrial	Alien	Present	Null										Lazkov & Sultanova 2014
236461-2	Silphium perfoliatum L.	Silphium	perfoliatum	L.	species	perennial	casual				no		Russian		yes			America	temperate					yes			Plantae	Tracheophyta	Magnoliopsida	Asterales	Asteraceae	accepted	Terrestrial	Alien	Present	Null										Lazkov & Sultanova 2014
250029-1	Sonchus arvensis L.	Sonchus	arvensis	L.	species	perennial	naturalised	yes	yes	grain	no		pre-historic	yes	yes	yes	yes	Eurasia	temperate								Plantae	Tracheophyta	Magnoliopsida	Asterales	Asteraceae	accepted	Terrestrial	Alien	Present	Null										Lazkov & Sultanova 2014
1003017-2	Sonchus asper (L.) Hill	Sonchus	asper	(L.) Hill	species	annual	naturalised	yes	yes	vegetables	no		pre-historic	yes	yes		yes	Mediterranean+	temperate								Plantae	Tracheophyta	Magnoliopsida	Asterales	Asteraceae	accepted	Terrestrial	Alien	Present	Null										Lazkov & Sultanova 2014
250268-1	Sonchus oleraceus L.	Sonchus	oleraceus	L.	species	annual	naturalised	yes	yes	vegetables	no		pre-historic	yes	yes	yes	yes	Mediterranean+	temperate								Plantae	Tracheophyta	Magnoliopsida	Asterales	Asteraceae	accepted	Terrestrial	Alien	Present	Null										Lazkov & Sultanova 2014
251693-1	Stizolophus balsamita (Lam.) Cass. ex Takht.	Stizolophus	balsamita	(Lam.) Cass. ex Takht.	species	annual	naturalised				yes	MN	Russian	yes	yes		yes	Asia Minor-Caucasus-Iran	temperate						yes	yes	Plantae	Tracheophyta	Magnoliopsida	Asterales	Asteraceae	accepted	Terrestrial	Alien	Present	Null										Lazkov & Sultanova 2014
254151-1	Taraxacum officinale L.	Taraxacum	officinale	L.	species	perennial	naturalised	yes		ornamentals	no		Russian	yes	yes		yes	Europe	temperate						yes		Plantae	Tracheophyta	Magnoliopsida	Asterales	Asteraceae	accepted	Terrestrial	Alien	Present	Null										Lazkov & Sultanova 2014
256500-1	Tripleurospermum inodorum (L.) Sch.Bip.	Tripleurospermum	inodorum	(L.) Sch.Bip.	species	annual	casual	yes		ornamentals	no		Russian	yes	yes		yes	Asia Minor-Caucasus-Iran	temperate								Plantae	Tracheophyta	Magnoliopsida	Asterales	Asteraceae	accepted	Terrestrial	Alien	Present	Null										Lazkov & Sultanova 2014
260872-1	Xanthium orientale L.	Xanthium	orientale	L.	species	annual	naturalised	yes	yes	grain	yes	MO	Russian	yes	yes		yes	America	temperate						yes	yes	Plantae	Tracheophyta	Magnoliopsida	Asterales	Asteraceae	accepted	Terrestrial	Alien	Present	Invasive										The first checklist of alien vascular plants of Kyrgyzstan, with new records and critical evaluation of earlier data. Contribution 1
260892-1	Xanthium spinosum L.	Xanthium	spinosum	L.	species	annual	naturalised				yes	MO	Russian	yes	yes		yes	America	temperate						yes	yes	Plantae	Tracheophyta	Magnoliopsida	Asterales	Asteraceae	accepted	Terrestrial	Alien	Present	Invasive										Lazkov & Sultanova 2014; The first checklist of alien vascular plants of Kyrgyzstan, with new records and critical evaluation of earlier data. Contribution 1
260893-1	Xanthium strumarium L.	Xanthium	strumarium	L.	species	annual	casual	yes		grain	yes	MC	pre-historic	yes	yes	yes	yes	Mediterranean+	temperate						yes	yes	Plantae	Tracheophyta	Magnoliopsida	Asterales	Asteraceae	accepted	Terrestrial	Alien	Present	Null										Lazkov & Sultanova 2014; The first checklist of alien vascular plants of Kyrgyzstan, with new records and critical evaluation of earlier data. Contribution 1
260959-1	Xeranthemum annuum L.	Xeranthemum	annuum	L.	species	annual	naturalised				yes	MO	Russian		yes			Mediterranean+	temperate	yes						yes	Plantae	Tracheophyta	Magnoliopsida	Asterales	Asteraceae	accepted	Terrestrial	Alien	Present	Invasive										Lazkov & Sultanova 2014
113618-1	Borago officinalis L.	Borago	officinalis	L.	species	annual	casual				no		Russian	yes	yes			Mediterranean+	temperate		yes						Plantae	Tracheophyta	Magnoliopsida	Boraginales	Boraginaceae	accepted	Terrestrial	Alien	Present	Null										Lazkov & Sultanova 2014
119401-1	Nonea pulla DC.	Nonea	pulla	DC.	species	perennial	casual				no		independence		yes			Mediterranean+	temperate						yes		Plantae	Tracheophyta	Magnoliopsida	Boraginales	Boraginaceae	accepted	Terrestrial	Alien	Present	Null										Lazkov & Sultanova 2014
120743-1	Symphytum asperum Lepech.	Symphytum	asperum	Lepech.	species	perennial	casual				no		Russian		yes			Asia Minor-Caucasus-Iran	temperate	yes							Plantae	Tracheophyta	Magnoliopsida	Boraginales	Boraginaceae	accepted	Terrestrial	Alien	Present	Null										Lazkov & Sultanova 2014
278747-1	Armoracia rusticana P.Gaertn., B.Mey. & Scherb.	Armoracia	rusticana	P.Gaertn., B.Mey. & Scherb.	species	perennial	casual				no		Russian	yes	yes			cultivation	temperate		yes						Plantae	Tracheophyta	Magnoliopsida	Brassicales	Brassicaceae	accepted	Terrestrial	Alien	Present	Null										Lazkov & Sultanova 2014
30076075-2	Brassica campestris L.	Brassica	campestris	L.	species	annual	casual	yes	yes	grain	no		Islamic	yes	yes		yes	Asia Minor-Caucasus-Iran	temperate								Plantae	Tracheophyta	Magnoliopsida	Brassicales	Brassicaceae	accepted	Terrestrial	Alien	Present	Null										Lazkov & Sultanova 2014
60442520-2	Brassica juncea (L.) Czern.	Brassica	juncea	(L.) Czern.	species	annual	casual				no		Russian		yes			Asia Minor-Caucasus-Iran	temperate			yes					Plantae	Tracheophyta	Magnoliopsida	Brassicales	Brassicaceae	accepted	Terrestrial	Alien	Present	Null										Lazkov & Sultanova 2014
279703-1	Bunias orientalis L.	Bunias	orientalis	L.	species	monocarpic perennial	naturalised	yes		grain	yes	MN	independence	yes		yes		E Europe-Caucasus	temperate								Plantae	Tracheophyta	Magnoliopsida	Brassicales	Brassicaceae	accepted	Terrestrial	Alien	Present	Null										Lazkov & Sultanova 2014; The first checklist of alien vascular plants of Kyrgyzstan, with new records and critical evaluation of earlier data. Contribution 1
279870-1	Camelina sativa Crantz	Camelina	sativa	Crantz	species	annual	casual				no		Russian		yes			cultivation	temperate			yes					Plantae	Tracheophyta	Magnoliopsida	Brassicales	Brassicaceae	accepted	Terrestrial	Alien	Present	Null										Lazkov & Sultanova 2014
281660-1	Crambe orientalis L.	Crambe	orientalis	L.	species	perennial	naturalised				yes	MN	independence	yes	yes			Asia Minor-Caucasus-Iran	temperate							yes	Plantae	Tracheophyta	Magnoliopsida	Brassicales	Brassicaceae	accepted	Terrestrial	Alien	Present	Null										Lazkov & Sultanova 2014
1110374-2	Eruca sativa Mill.	Eruca	sativa	Mill.	species	annual	casual	yes		grain	yes	MN	Russian	yes	yes	yes	yes	Mediterranean+	temperate			yes					Plantae	Tracheophyta	Magnoliopsida	Brassicales	Brassicaceae	accepted	Terrestrial	Alien	Present	Null										Lazkov & Sultanova 2014
285087-1	Hesperis matronalis L.	Hesperis	matronalis	L.	species	monocarpic perennial	casual				no		Russian		yes			Mediterranean+	temperate	yes							Plantae	Tracheophyta	Magnoliopsida	Brassicales	Brassicaceae	accepted	Terrestrial	Alien	Present	Null										Lazkov & Sultanova 2014
20011225-1	Hesperis pycnotricha Borbás & Degen	Hesperis	pycnotricha	Borbás & Degen	species	monocarpic perennial	casual				no		Russian		yes			C Europe-Mediterranean+	temperate	yes							Plantae	Tracheophyta	Magnoliopsida	Brassicales	Brassicaceae	accepted	Terrestrial	Alien	Present	Null										Lazkov & Sultanova 2014
285350-1	Hirschfeldia incana (L.) Lagreze-Fossat	Hirschfeldia	incana	(L.) Lagreze-Fossat	species	annual	casual				no		independence	yes			yes	Mediterranean+	temperate							yes	Plantae	Tracheophyta	Magnoliopsida	Brassicales	Brassicaceae	accepted	Terrestrial	Alien	Present	Null										Lazkov & Sultanova 2014
217826-2	Raphanus raphanistrum L.	Raphanus	raphanistrum	L.	species	annual	casual	yes	yes	grain	no		Russian	yes				Mediterranean+	temperate								Plantae	Tracheophyta	Magnoliopsida	Brassicales	Brassicaceae	accepted	Terrestrial	Alien	Present	Null										Lazkov & Sultanova 2014
1061021-2	Rapistrum rugosum (L.) All.	Rapistrum	rugosum	(L.) All.	species	annual	casual	yes		grain	no		Russian	yes				Mediterranean+	temperate								Plantae	Tracheophyta	Magnoliopsida	Brassicales	Brassicaceae	accepted	Terrestrial	Alien	Present	Null										Lazkov & Sultanova 2014
288628-1	Rorippa austriaca (Crantz) Besser	Rorippa	austriaca	(Crantz) Besser	species	perennial	casual	yes		ornamentals	no		Russian		yes			C Europe-Mediterranean+	temperate								Plantae	Tracheophyta	Magnoliopsida	Brassicales	Brassicaceae	accepted	Terrestrial	Alien	Present	Null										Lazkov & Sultanova 2014
288692-1	Rorippa sylvestris (L.) Besser	Rorippa	sylvestris	(L.) Besser	species	perennial	naturalised	yes		ornamentals	yes	MN	Russian		yes			C Europe-Mediterranean+	temperate								Plantae	Tracheophyta	Magnoliopsida	Brassicales	Brassicaceae	accepted	Terrestrial	Alien	Present	Null										Lazkov & Sultanova 2014
77313885-1	Mutarda arvensis (L.) D.A.German	Mutarda	arvensis	(L.) D.A.German	species	annual	naturalised	yes	yes	grain	yes	MN	Islamic	yes	yes	yes	yes	Mediterranean+	temperate			yes					Plantae	Tracheophyta	Magnoliopsida	Brassicales	Brassicaceae	accepted	Terrestrial	Alien	Present	Null										Lazkov & Sultanova 2014
289589-1	Sisymbrium officinale (L.) Scop.	Sisymbrium	officinale	(L.) Scop.	species	annual	casual				no		Russian	yes	yes			Mediterranean+	temperate						yes	yes	Plantae	Tracheophyta	Magnoliopsida	Brassicales	Brassicaceae	accepted	Terrestrial	Alien	Present	Null										Lazkov & Sultanova 2014
319190-1	Cephalaria syriaca Schrad.	Cephalaria	syriaca	Schrad.	species	annual	casual	yes		grain	no		Russian	yes				Asia Minor-Caucasus-Iran	temperate								Plantae	Tracheophyta	Magnoliopsida	Dipsacales	Caprifoliaceae	accepted	Terrestrial	Alien	Present	Null										Lazkov & Sultanova 2014
150316-1	Agrostemma githago L.	Agrostemma	githago	L.	species	annual	casual	yes		grain	no		pre-historic	yes	yes		yes	Mediterranean+	temperate								Plantae	Tracheophyta	Magnoliopsida	Caryophyllales	Caryophyllaceae	accepted	Terrestrial	Alien	Present	Null										Lazkov & Sultanova 2014
152454-1	Cerastium nemorale M.Bieb.	Cerastium	nemorale	M.Bieb.	species	annual	naturalised	yes	yes	fodder	no		independence		yes			Caucasus-Iran	temperate								Plantae	Tracheophyta	Magnoliopsida	Caryophyllales	Caryophyllaceae	accepted	Terrestrial	Alien	Present	Null										Lazkov & Sultanova 2014
155983-1	Petrorhagia prolifera (L.) P.W.Ball & Heywood	Petrorhagia	prolifera	(L.) P.W.Ball & Heywood	species	annual	naturalised				no		independence	yes				Mediterranean+	temperate							yes	Plantae	Tracheophyta	Magnoliopsida	Caryophyllales	Caryophyllaceae	accepted	Terrestrial	Alien	Present	Null										Nobis et al. 2020
156627-1	Saponaria officinalis L.	Saponaria	officinalis	L.	species	perennial	casual				no		Russian		yes			Mediterranean+	temperate	yes							Plantae	Tracheophyta	Magnoliopsida	Caryophyllales	Caryophyllaceae	accepted	Terrestrial	Alien	Present	Null										Lazkov & Sultanova 2014
158725-1	Spergula arvensis L.	Spergula	arvensis	L.	species	annual	casual				no		Russian		yes			C Europe-Mediterranean+	temperate							yes	Plantae	Tracheophyta	Magnoliopsida	Caryophyllales	Caryophyllaceae	accepted	Terrestrial	Alien	Present	Null										Lazkov & Sultanova 2014
158983-1	Spergularia rubra (L.) J.Presl & C.Presl	Spergularia	rubra	(L.) J.Presl & C.Presl	species	annual	naturalised				yes	MC	Russian	yes	yes			C Europe-Mediterranean+	temperate							yes	Plantae	Tracheophyta	Magnoliopsida	Caryophyllales	Caryophyllaceae	accepted	Terrestrial	Alien	Present	Null										Lazkov & Sultanova 2014
154685-1	Gypsophila vaccaria (L.) Sm.	Gypsophila	vaccaria	(L.) Sm.	species	annual	casual	yes		grain	no		pre-historic	yes	yes	yes	yes	Mediterranean+	temperate								Plantae	Tracheophyta	Magnoliopsida	Caryophyllales	Caryophyllaceae	accepted	Terrestrial	Alien	Present	Null										Lazkov & Sultanova 2014
266102-1	Convolvulus dahuricus Herb.	Convolvulus	dahuricus	Herb.	species	perennial	casual				no		Russian	yes				E Asia	temperate	yes							Plantae	Tracheophyta	Magnoliopsida	Solanales	Convolvulaceae	accepted	Terrestrial	Alien	Present	Null										Lazkov & Sultanova 2014
72786-2	Cuscuta campestris Yunck.	Cuscuta	campestris	Yunck.	species	annual	naturalised	yes	yes	vegetables	yes	MO	Russian	yes	yes		yes	America	temperate								Plantae	Tracheophyta	Magnoliopsida	Solanales	Convolvulaceae	accepted	Terrestrial	Alien	Present	Invasive										Lazkov & Sultanova 2014
267360-1	Cuscuta chinensis Lam.	Cuscuta	chinensis	Lam.	species	annual	naturalised	yes	yes	vegetables	yes	MR	Russian	yes	yes		yes	China	temperate								Plantae	Tracheophyta	Magnoliopsida	Solanales	Convolvulaceae	accepted	Terrestrial	Alien	Present	Invasive										Lazkov & Sultanova 2014
291541-1	Bryonia alba L.	Bryonia	alba	L.	species	perennial	casual				no		Russian		yes			Mediterranean+	temperate	yes					yes		Plantae	Tracheophyta	Magnoliopsida	Cucurbitales	Cucurbitaceae	accepted	Terrestrial	Alien	Present	Null										Lazkov & Sultanova 2014
292238-1	Cucumis melo L.	Cucumis	melo	L.	species	annual	casual	yes	yes	vegetables	no		pre-historic	yes	yes		yes	Africa	tropical								Plantae	Tracheophyta	Magnoliopsida	Cucurbitales	Cucurbitaceae	accepted	Terrestrial	Alien	Present	Null										Lazkov & Sultanova 2014
292597-1	Echinocystis lobata (Michx.) Torr. & A.Gray	Echinocystis	lobata	(Michx.) Torr. & A.Gray	species	annual	naturalised				no		Russian		yes			America	temperate	yes							Plantae	Tracheophyta	Magnoliopsida	Cucurbitales	Cucurbitaceae	accepted	Terrestrial	Alien	Present	Null										Lazkov & Sultanova 2014
294067-1	Thladiantha dubia Bunge	Thladiantha	dubia	Bunge	species	perennial	casual				no		Russian		yes			E Asia	temperate						yes		Plantae	Tracheophyta	Magnoliopsida	Cucurbitales	Cucurbitaceae	accepted	Terrestrial	Alien	Present	Null										Lazkov & Sultanova 2014
305797-1	Cyperus rotundus L.	Cyperus	rotundus	L.	species	perennial	casual	yes		rice	no		Islamic	yes			yes	Africa-Asia	tropical								Plantae	Tracheophyta	Liliopsida	Poales	Cyperaceae	accepted	Terrestrial	Alien	Present	Null										Lazkov & Sultanova 2014
501634-1	Lathyrus chloranthus Boiss. & Balansa	Lathyrus	chloranthus	Boiss. & Balansa	species	annual	casual				no		independence				yes	Asia Minor-Caucasus-Iran	temperate						yes		Plantae	Tracheophyta	Magnoliopsida	Fabales	Fabaceae	accepted	Terrestrial	Alien	Present	Null										Lazkov & Sultanova 2014
501638-1	Lathyrus cicera L.	Lathyrus	cicera	L.	species	annual	naturalised	yes		grain	no		pre-historic				yes	Mediterranean+	temperate								Plantae	Tracheophyta	Magnoliopsida	Fabales	Fabaceae	accepted	Terrestrial	Alien	Present	Null										Lazkov & Sultanova 2014
501990-1	Lathyrus sativus L.	Lathyrus	sativus	L.	species	annual	casual				no		Russian	yes			yes	cultivation	temperate					yes			Plantae	Tracheophyta	Magnoliopsida	Fabales	Fabaceae	accepted	Terrestrial	Alien	Present	Null										Lazkov & Sultanova 2014
30234961-2	Medicago sativa L.	Medicago	sativa	L.	species	perennial	naturalised				yes	MC	Russian		yes			C Europe-Mediterranean+	temperate					yes			Plantae	Tracheophyta	Magnoliopsida	Fabales	Fabaceae	accepted	Terrestrial	Alien	Present	Null										Lazkov & Sultanova 2014
524727-1	Vicia ervilia Willd.	Vicia	ervilia	Willd.	species	annual	casual	yes		grain	no		Islamic	yes				Asia Minor-Caucasus-Iran	temperate								Plantae	Tracheophyta	Magnoliopsida	Fabales	Fabaceae	accepted	Terrestrial	Alien	Present	Null										Lazkov & Sultanova 2014
524828-1	Vicia hybrida L.	Vicia	hybrida	L.	species	annual	casual	yes		grain	no		Russian		yes			Mediterranean+	temperate								Plantae	Tracheophyta	Magnoliopsida	Fabales	Fabaceae	accepted	Terrestrial	Alien	Present	Null										Lazkov & Sultanova 2014
524974-1	Vicia narbonensis L.	Vicia	narbonensis	L.	species	annual	casual				yes	MC	Islamic	yes				Mediterranean+	temperate						yes		Plantae	Tracheophyta	Magnoliopsida	Fabales	Fabaceae	accepted	Terrestrial	Alien	Present	Null										Lazkov & Sultanova 2014
525117-1	Vicia sativa L.	Vicia	sativa	L.	species	annual	casual				no		Russian		yes			Asia Minor-Caucasus-Iran	temperate					yes			Plantae	Tracheophyta	Magnoliopsida	Fabales	Fabaceae	accepted	Terrestrial	Alien	Present	Null										Lazkov & Sultanova 2014
525259-1	Vicia villosa Roth	Vicia	villosa	Roth	species	annual	casual				no		Russian		yes			Mediterranean+	temperate					yes			Plantae	Tracheophyta	Magnoliopsida	Fabales	Fabaceae	accepted	Terrestrial	Alien	Present	Null										Lazkov & Sultanova 2014
431996-1	Vallisneria spiralis L.	Vallisneria	spiralis	L.	species	perennial	naturalised				no		Russian		yes			Mediterranean+	temperate	yes							Plantae	Tracheophyta	Liliopsida	Alismatales	Hydrocharitaceae	accepted	Freshwater	Alien	Present	Null										Lazkov & Sultanova 2014
432789-1	Phacelia tanacetifolia Benth.	Phacelia	tanacetifolia	Benth.	species	annual	casual				no		Russian		yes			America	temperate					yes			Plantae	Tracheophyta	Magnoliopsida	Boraginales	Hydrophyllaceae	accepted	Terrestrial	Alien	Present	Null										Lazkov & Sultanova 2014
444976-1	Ballota nigra L.	Ballota	nigra	L.	species	perennial	casual				no		independence		yes			Mediterranean+	temperate						yes		Plantae	Tracheophyta	Magnoliopsida	Lamiales	Lamiaceae	accepted	Terrestrial	Alien	Present	Null										Lazkov & Sultanova 2014
447083-1	Galeopsis ladanum L.	Galeopsis	ladanum	L.	species	annual	naturalised				yes	MC	Russian	yes	yes			Mediterranean+	temperate						yes		Plantae	Tracheophyta	Magnoliopsida	Lamiales	Lamiaceae	accepted	Terrestrial	Alien	Present	Null										Lazkov & Sultanova 2014; Taxonomic corrections and new records in vascular plants of Kyrgyzstan, 5
447338-1	Glechoma hederacea L.	Glechoma	hederacea	L.	species	perennial	naturalised				no		Russian		yes			Europe-Mediterranean+	temperate						yes		Plantae	Tracheophyta	Magnoliopsida	Lamiales	Lamiaceae	accepted	Terrestrial	Alien	Present	Null										Lazkov & Sultanova 2014
455581-1	Salvia aethiopis L.	Salvia	aethiopis	L.	species	perennial	naturalised				yes	MN	independence	yes	yes		yes	Mediterranean+,Central Asia	temperate							yes	Plantae	Tracheophyta	Magnoliopsida	Lamiales	Lamiaceae	accepted	Terrestrial	Alien	Present	Null										Lazkov & Sultanova 2014
457502-1	Salvia verticillata L.	Salvia	verticillata	L.	species	perennial	unknown				yes	MC	independence		yes			Mediterranean+	temperate								Plantae	Tracheophyta	Magnoliopsida	Lamiales	Lamiaceae	accepted	Terrestrial	Alien	Present	Null										Lazkov & Sultanova 2014
544772-1	Linum usitatissimum L.	Linum	usitatissimum	L.	species	annual	casual				no		Russian		yes			Asia Minor-Caucasus-Iran	temperate			yes					Plantae	Tracheophyta	Magnoliopsida	Malpighiales	Linaceae	accepted	Terrestrial	Alien	Present	Null										Lazkov & Sultanova 2014
30030870-2	Ammannia auriculata Willd.	Ammannia	auriculata	Willd.	species	annual	casual	yes		rice	no		Russian		yes			America, Africa, Asia	tropical								Plantae	Tracheophyta	Magnoliopsida	Myrtales	Lythraceae	accepted	Terrestrial	Alien	Present	Null										Lazkov & Sultanova 2014
1044174-2	Abutilon theophrasti Medik.	Abutilon	theophrasti	Medik.	species	annual	naturalised	yes	yes	vegetables	no		Russian	yes	yes		yes	China	temperate			yes					Plantae	Tracheophyta	Magnoliopsida	Malvales	Malvaceae	accepted	Terrestrial	Alien	Present	Null										Lazkov & Sultanova 2014
122028-2	Hibiscus trionum L.	Hibiscus	trionum	L.	species	annual	naturalised	yes	yes	vegetables	no		Russian	yes	yes		yes	Mediterranean+	temperate								Plantae	Tracheophyta	Magnoliopsida	Malvales	Malvaceae	accepted	Terrestrial	Alien	Present	Null										Lazkov & Sultanova 2014
561932-1	Malva sylvestris L.	Malva	sylvestris	L.	species	monocarpic perennial	casual	yes		vegetables	no		Russian	yes	yes		yes	Mediterranean+	temperate								Plantae	Tracheophyta	Magnoliopsida	Malvales	Malvaceae	accepted	Terrestrial	Alien	Present	Null										Lazkov & Sultanova 2014
561971-1	Malva verticillata L.	Malva	verticillata	L.	species	annual	casual				no		Russian		yes		yes	China	temperate	yes							Plantae	Tracheophyta	Magnoliopsida	Malvales	Malvaceae	accepted	Terrestrial	Alien	Present	Null										Lazkov & Sultanova 2014
30051955-2	Morus alba L.	Morus	alba	L.	species	perennial	casual				no		pre-historic	yes	yes		yes	China	temperate		yes						Plantae	Tracheophyta	Magnoliopsida	Rosales	Moraceae	accepted	Terrestrial	Alien	Present	Null										Lazkov & Sultanova 2014
172755-2	Oenothera biennis L.	Oenothera	biennis	L.	species	monocarpic perennial	casual				no		Russian		yes			America	temperate	yes					yes	yes	Plantae	Tracheophyta	Magnoliopsida	Myrtales	Onagraceae	accepted	Terrestrial	Alien	Present	Null										Lazkov & Sultanova 2014
662819-1	Phelipanche aegyptiaca (Pers.) Pomel	Phelipanche	aegyptiaca	(Pers.) Pomel	species	annual	naturalised	yes	yes	vegetables	yes	MO	pre-historic	yes	yes		yes	Mediterranean+	temperate								Plantae	Tracheophyta	Magnoliopsida	Lamiales	Orobanchaceae	accepted	Terrestrial	Alien	Present	Invasive										Lazkov & Sultanova 2014
177893-2	Oxalis corniculata L.	Oxalis	corniculata	L.	species	annual	naturalised	yes	yes	ornamentals	no		Russian		yes			China	temperate								Plantae	Tracheophyta	Magnoliopsida	Oxalidales	Oxalidaceae	accepted	Terrestrial	Alien	Present	Null										Lazkov & Sultanova 2014
303589-2	Chelidonium majus L.	Chelidonium	majus	L.	species	perennial	naturalised				no		Russian	yes	yes			Mediterranean+	temperate				yes				Plantae	Tracheophyta	Magnoliopsida	Ranunculales	Papaveraceae	accepted	Terrestrial	Alien	Present	Null										Lazkov & Sultanova 2014
161608-3	Glaucium corniculatum (L.) Rudolph	Glaucium	corniculatum	(L.) Rudolph	species	annual	casual	yes		grain	no		Russian		yes			Mediterranean+	temperate							yes	Plantae	Tracheophyta	Magnoliopsida	Ranunculales	Papaveraceae	accepted	Terrestrial	Alien	Present	Null										Lazkov & Sultanova 2014
812075-1	Veronica hederifolia L.	Veronica	hederifolia	L.	species	annual	naturalised	yes		vegetables	no		Russian		yes			Mediterranean+	temperate								Plantae	Tracheophyta	Magnoliopsida	Lamiales	Plantaginaceae	accepted	Terrestrial	Alien	Present	Null										Lazkov & Sultanova 2014
389923-1	Arrhenatherum elatius (L.) J.Presl & C.Presl	Arrhenatherum	elatius	(L.) J.Presl & C.Presl	species	perennial	naturalised				yes	MC	Russian	yes	yes			C Europe-Mediterranean+	temperate					yes			Plantae	Tracheophyta	Liliopsida	Poales	Poaceae	accepted	Terrestrial	Alien	Present	Null										Lazkov & Sultanova 2014
391443-1	Avena fatua L.	Avena	fatua	L.	species	annual	naturalised	yes	yes	grain	no		pre-historic	yes	yes		yes	Mediterranean+	temperate								Plantae	Tracheophyta	Liliopsida	Poales	Poaceae	accepted	Terrestrial	Alien	Present	Null										Lazkov & Sultanova 2014
399660-1	Echinochloa crus-galli (L.) P.Beauv.	Echinochloa	crus-galli	(L.) P.Beauv.	species	annual	naturalised	yes	yes	grain	no		pre-historic	yes	yes	yes	yes	Mediterranean+	temperate						yes		Plantae	Tracheophyta	Liliopsida	Poales	Poaceae	accepted	Terrestrial	Alien	Present	Null										Lazkov & Sultanova 2014
399717-1	Echinochloa oryzoides (Ard.) Fritsch	Echinochloa	oryzoides	(Ard.) Fritsch	species	annual	casual	yes		rice	no		Islamic				yes	Asia	tropical								Plantae	Tracheophyta	Liliopsida	Poales	Poaceae	accepted	Terrestrial	Alien	Present	Null										Lazkov & Sultanova 2014
407486-1	Lolium multiflorum Lam.	Lolium	multiflorum	Lam.	species	perennial	casual				no		Russian		yes			Mediterranean+	temperate					yes			Plantae	Tracheophyta	Liliopsida	Poales	Poaceae	accepted	Terrestrial	Alien	Present	Null										Lazkov & Sultanova 2014
407493-1	Lolium perenne L.	Lolium	perenne	L.	species	perennial	casual				no		Russian	yes	yes		yes	C Europe-Mediterranean+	temperate	yes							Plantae	Tracheophyta	Liliopsida	Poales	Poaceae	accepted	Terrestrial	Alien	Present	Null										Lazkov & Sultanova 2014
421164-1	Secale cereale L.	Secale	cereale	L.	species	annual	casual	yes	yes	grain	no		pre-historic	yes	yes		yes	Asia Minor	temperate		yes						Plantae	Tracheophyta	Liliopsida	Poales	Poaceae	accepted	Terrestrial	Alien	Present	Null										Lazkov & Sultanova 2014
1207294-2	Setaria italica P.Beauv.	Setaria	italica	P.Beauv.	species	annual	casual				no		pre-historic	yes	yes		yes	cultivation	temperate		yes						Plantae	Tracheophyta	Liliopsida	Poales	Poaceae	accepted	Terrestrial	Alien	Present	Null										Lazkov & Sultanova 2014
422139-1	Sorghum halepense Pers.	Sorghum	halepense	Pers.	species	perennial	casual	yes		grain	no		pre-historic	yes	yes		yes	Mediterranean+	temperate								Plantae	Tracheophyta	Liliopsida	Poales	Poaceae	accepted	Terrestrial	Alien	Present	Null										Lazkov & Sultanova 2014
1084305-2	Tragus racemosus (L.) All.	Tragus	racemosus	(L.) All.	species	annual	casual				no		independence		yes		yes	Mediterranean+	temperate							yes	Plantae	Tracheophyta	Liliopsida	Poales	Poaceae	accepted	Terrestrial	Alien	Present	Null										Lazkov & Sultanova 2014
694553-1	Fagopyrum tataricum Gaertn.	Fagopyrum	tataricum	Gaertn.	species	annual	casual				no		Russian	yes	yes		yes	China	temperate		yes						Plantae	Tracheophyta	Magnoliopsida	Caryophyllales	Polygonaceae	accepted	Terrestrial	Alien	Present	Null										Lazkov & Sultanova 2014
60455314-2	Persicaria orientalis (L.) Spach	Persicaria	orientalis	(L.) Spach	species	annual	casual				no		Russian		yes			E Asia	temperate	yes							Plantae	Tracheophyta	Magnoliopsida	Caryophyllales	Polygonaceae	accepted	Terrestrial	Alien	Present	Null										Lazkov & Sultanova 2014
1015467-1	Portulaca granulatostellulata (Poelln.) Ricceri & Arrigoni	Portulaca	granulatostellulata	(Poelln.) Ricceri & Arrigoni	species	annual	casual	yes	yes	vegetables	no		Russian		yes			Mediterranean+	temperate						yes		Plantae	Tracheophyta	Magnoliopsida	Caryophyllales	Portulacaceae	accepted	Terrestrial	Alien	Present	Null										Lazkov & Sultanova 2014
1015466-1	Portulaca nitida (Danin & H.G.Baker) Ricceri & Arrigoni	Portulaca	nitida	(Danin & H.G.Baker) Ricceri & Arrigoni	species	annual	casual	yes	yes	vegetables	no		Russian	yes				Mediterranean+	temperate						yes		Plantae	Tracheophyta	Magnoliopsida	Caryophyllales	Portulacaceae	accepted	Terrestrial	Alien	Present	Null										Lazkov & Sultanova 2014
1004663-1	Delphinium hispanicum Willk. ex Costa	Delphinium	hispanicum	Willk. ex Costa	species	annual	casual	yes		grain	no		Russian		yes			Mediterranean+	temperate							yes	Plantae	Tracheophyta	Magnoliopsida	Ranunculales	Ranunculaceae	accepted	Terrestrial	Alien	Present	Null										Taxonomic corrections and new records in vascular plants of Kyrgyzstan, 4
711687-1	Nigella sativa L.	Nigella	sativa	L.	species	annual	casual				no		Islamic	yes	yes		yes	Asia Minor-Caucasus-Iran	temperate	yes	yes						Plantae	Tracheophyta	Magnoliopsida	Ranunculales	Ranunculaceae	accepted	Terrestrial	Alien	Present	Null										Lazkov & Sultanova 2014
715534-1	Reseda lutea L.	Reseda	lutea	L.	species	perennial	naturalised				yes	MN	Islamic	yes	yes		yes	Mediterranean+	temperate							yes	Plantae	Tracheophyta	Magnoliopsida	Brassicales	Resedaceae	accepted	Terrestrial	Alien	Present	Null										Lazkov & Sultanova 2014
715535-1	Reseda luteola L.	Reseda	luteola	L.	species	perennial	naturalised				yes	MC	Islamic	yes				Mediterranean+	temperate						yes	yes	Plantae	Tracheophyta	Magnoliopsida	Brassicales	Resedaceae	accepted	Terrestrial	Alien	Present	Null										Lazkov & Sultanova 2014
30221374-2	Prunus domestica L.	Prunus	domestica	L.	species	perennial	casual				no		Russian	yes				cultivation	temperate		yes						Plantae	Tracheophyta	Magnoliopsida	Rosales	Rosaceae	accepted	Terrestrial	Alien	Present	Null										Lazkov & Sultanova 2014
77117210-1	Rubus praecox Bertol.	Rubus	praecox	Bertol.	species	perennial	casual				no		Russian	yes	yes			Europe	temperate	yes							Plantae	Tracheophyta	Magnoliopsida	Rosales	Rosaceae	accepted	Terrestrial	Alien	Present	Null										Lazkov & Sultanova 2014
813521-1	Ailanthus altissima (Mill.) Swingle	Ailanthus	altissima	(Mill.) Swingle	species	perennial	naturalised				yes	MO	Russian	yes	yes		yes	China	temperate	yes							Plantae	Tracheophyta	Magnoliopsida	Sapindales	Simaroubaceae	accepted	Terrestrial	Alien	Present	Invasive										Lazkov & Sultanova 2014
314738-2	Datura stramonium L.	Datura	stramonium	L.	species	annual	naturalised	yes	yes	vegetables	yes	MN	Islamic	yes	yes		yes	America	temperate				yes				Plantae	Tracheophyta	Magnoliopsida	Solanales	Solanaceae	accepted	Terrestrial	Alien	Present	Null										Lazkov & Sultanova 2014, The first checklist of alien vascular plants of Kyrgyzstan, with new records and critical evaluation of earlier data. Contribution 2
815932-1	Hyoscyamus niger L.	Hyoscyamus	niger	L.	species	annual	naturalised	yes	yes	vegetables	yes	MN	Islamic	yes	yes	yes	yes	Mediterranean+	temperate				yes				Plantae	Tracheophyta	Magnoliopsida	Solanales	Solanaceae	accepted	Terrestrial	Alien	Present	Null										Lazkov & Sultanova 2014, The first checklist of alien vascular plants of Kyrgyzstan, with new records and critical evaluation of earlier data. Contribution 2
816832-1	Nicandra physalodes (L.) Gaertn.	Nicandra	physalodes	(L.) Gaertn.	species	annual	casual				no		Russian	yes	yes			America	tropical	yes	yes				yes		Plantae	Tracheophyta	Magnoliopsida	Solanales	Solanaceae	accepted	Terrestrial	Alien	Present	Null										Lazkov & Sultanova 2014, The first checklist of alien vascular plants of Kyrgyzstan, with new records and critical evaluation of earlier data. Contribution 2
814247-1	Alkekengi officinarum Moench	Alkekengi	officinarum	Moench	species	perennial	casual				no		pre-historic	yes	yes		yes	Caucasus-China	temperate	yes	yes				yes		Plantae	Tracheophyta	Magnoliopsida	Solanales	Solanaceae	accepted	Terrestrial	Alien	Present	Null										Lazkov & Sultanova 2014, The first checklist of alien vascular plants of Kyrgyzstan, with new records and critical evaluation of earlier data. Contribution 2
817532-1	Physalis philadelphica Lam.	Physalis	philadelphica	Lam.	species	annual	casual				no		independence		yes			America	temperate						yes		Plantae	Tracheophyta	Magnoliopsida	Solanales	Solanaceae	accepted	Terrestrial	Alien	Present	Null										The first checklist of alien vascular plants of Kyrgyzstan, with new records and critical evaluation of earlier data. Contribution 2
30048260-2	Solanum nigrum L.	Solanum	nigrum	L.	species	annual	naturalised	yes	yes	vegetables	yes	MN	pre-historic	yes	yes		yes	Asia	temperate								Plantae	Tracheophyta	Magnoliopsida	Solanales	Solanaceae	accepted	Terrestrial	Alien	Present	Null										Lazkov & Sultanova 2014, The first checklist of alien vascular plants of Kyrgyzstan, with new records and critical evaluation of earlier data. Contribution 2
285344-2	Solanum villosum Mill.	Solanum	villosum	Mill.	species	annual	naturalised	yes	yes	vegetables	yes	MC	pre-historic	yes	yes		yes	Mediterranean+	temperate								Plantae	Tracheophyta	Magnoliopsida	Solanales	Solanaceae	accepted	Terrestrial	Alien	Present	Null										Lazkov & Sultanova 2014, The first checklist of alien vascular plants of Kyrgyzstan, with new records and critical evaluation of earlier data. Contribution 2
316945-2	Datura innoxia Mill.	Datura	innoxia	Mill.	species	monocarpic perennial	casual				no		independence		yes			America	tropical	yes							Plantae	Tracheophyta	Magnoliopsida	Solanales	Solanaceae	accepted	Terrestrial	Alien	Present	Null										The first checklist of alien vascular plants of Kyrgyzstan, with new records and critical evaluation of earlier data. Contribution 2
303333-2	Ulmus pumila L.	Ulmus	pumila	L.	species	perennial	casual				no		Russian	yes	yes		yes	China	temperate	yes							Plantae	Tracheophyta	Magnoliopsida	Rosales	Ulmaceae	accepted	Terrestrial	Alien	Present	Null										Lazkov & Sultanova 2014
857987-1	Urtica urens L.	Urtica	urens	L.	species	annual	casual	yes	yes	vegetables	no		Russian		yes			Mediterranean+	temperate								Plantae	Tracheophyta	Magnoliopsida	Rosales	Urticaceae	accepted	Terrestrial	Alien	Present	Null										Lazkov & Sultanova 2014
869009-1	Viola prionantha Bunge	Viola	prionantha	Bunge	species	perennial	naturalised				no		Russian		yes			E Asia	temperate	yes							Plantae	Tracheophyta	Magnoliopsida	Malpighiales	Violaceae	accepted	Terrestrial	Alien	Present	Null										Lazkov & Sultanova 2014
